# Supplementary material for: Impact of Formalin- and Cryofixation on Raman Spectra of Human Tissues and Strategies for Tumor Bank Inclusion
Source: Molecules. 2024 Mar 6;29(5):1167. doi: 10.3390/molecules29051167 (PMC10935185; doi:10.3390/molecules29051167)
Supplement: Supplementary file 1 [file molecules-29-01167-s001.zip]

Archive with 1 entries (1 files):
- molecules-2870088-supplementary.pdf
